# Supplementary material for: Novel Monoclonal Antibodies 1D2 and 4E4 Against Aspergillus Glycoprotein Antigens Detect Early Invasive Aspergillosis in Mice
Source: J Fungi (Basel). 2024 Dec 2;10(12):832. doi: 10.3390/jof10120832 (PMC11678807; doi:10.3390/jof10120832)
Supplement: Supplementary file 1 [file jof-10-00832-s001.zip]

Archive with 1 entries (1 files):
- jof-3351048-supplementary.pdf
